# Supplementary material for: Maternal health care-seeking behaviour of married adolescent girls: A prospective qualitative study in Banke District, Nepal
Source: PLoS One. 2019 Jun 25;14(6):e0217968. doi: 10.1371/journal.pone.0217968 (PMC6592531; doi:10.1371/journal.pone.0217968)
Supplement: S1 File — Interview guideexamples and transcripts. (ZIP) [file pone.0217968.s008.zip]

Archive with 7 entries (7 files):
- Interview guide-example and transcripts/Guideline- IDI-recently married woman.pdf
- Interview guide-example and transcripts/Guideline- IDI-recently married woman-non-pregnant.pdf
- Interview guide-example and transcripts/Guideline-KII.pdf
- Interview guide-example and transcripts/Translation_#1-Nawbasta.pdf
- Interview guide-example and transcripts/Translation_#2-Bagyashwari.pdf
- Interview guide-example and transcripts/Translation_#3-Naubasta.pdf
- Interview guide-example and transcripts/Translation_#4-Nawbasta.pdf
